# Supplementary material for: An agent-based framework to study forced migration: A case study of Ukraine
Source: PNAS Nexus. 2024 Mar 19;3(3):pgae080. doi: 10.1093/pnasnexus/pgae080 (PMC10949908; doi:10.1093/pnasnexus/pgae080)
Supplement: pgae080_Supplementary_Data [file pgae080_supplementary_data.zip]

Archive with 2 entries (2 files):
- PNASNEXUS-PNASNEXUS-2023-00705R-s01.pdf
- PNASNEXUS-PNASNEXUS-2023-00705R-s02.pdf
